# Supplementary material for: Mucosa-Associated Oscillospira sp. Is Related to Intestinal Stricture and Post-Operative Disease Course in Crohn’s Disease
Source: Microorganisms. 2023 Mar 20;11(3):794. doi: 10.3390/microorganisms11030794 (PMC10055919; doi:10.3390/microorganisms11030794)
Supplement: Supplementary file 1 [file microorganisms-11-00794-s001.zip › Table S1.xlsx]

## Sheet: Supplemental table S1
	Supplement Table S1. Results of Spearman Rank Correlation between bacterial abundance difference (abundance in stenotic site – abundance in non-stenotic site) and indicators*
	Genus Taxon	BMI	CDAI	SES-CD	CRP	ESR	WBC	Hb	Hct	PLT	ALB	PA	TBA	CG	Tbil	VitD	VitB12	Ca	Mg	FolA	Fe	Tf	Fer	sFer	RBP	FFA	nMTR
	Lactobacillus	-0.035 (0.882)	-0.092 (0.700)	-0.009 (0.971)	-0.351 (0.130)	0.162 (0.495)	0.015 (0.950)	-0.053 (0.826)	-0.047 (0.843)	-0.260 (0.268)	-0.015 (0.950)	0.052 (0.828)	0.099 (0.677)	0.124 (0.601)	-0.047 (0.845)	-0.012 (0.960)	-0.113 (0.636)	-0.204 (0.402)	-0.119 (0.685)	-0.100 (0.674)	0.148 (0.545)	0.005 (0.983)	-0.441 (0.052)	-0.426 (0.069)	0.0527 (0.830)	-0.251 (0.300)	0.165 (0.486)
	Oscillospira	-0.169 (0.477)	-0.201 (0.396)	-0.043 (0.860)	0.12 (0.613)	-0.432 (0.057)	-0.392 (0.087)	-0.071 (0.765)	-0.068 (0.774)	-0.036 (0.880)	-0.189 (0.424)	-0.074 (0.757)	0.252 (0.284)	0.152 (0.521)	-0.176 (0.458)	-0.27 (0.250)	0.168 (0.478)	-0.067 (0.784)	0.232 (0.425)	0.382 (0.097)	0.005 (0.983)	-0.159 (0.516)	0.325 (0.162)	0.364 (0.125)	0.307 (0.201)	0.565 (0.012)	-0.511 (0.021)
	Subdoligranulum	-0.102 (0.670)	-0.278 (0.236)	-0.172 (0.481)	0.035 (0.885)	-0.426 (0.061)	-0.414 (0.070)	-0.015 (0.950)	0.003 (0.990)	0.047 (0.845)	-0.223 (0.346)	-0.112 (0.638)	0.168 (0.478)	0.103 (0.667)	-0.132 (0.578)	-0.347 (0.134)	0.09 (0.705)	—	0.093 (0.753)	0.365 (0.113)	-0.012 (0.963)	-0.152 (0.535)	0.271 (0.248)	0.267 (0.270)	0.221 (0.363)	0.361 (0.128)	0.345 (0.136)
	Hydrogenophaga	-0.219 (0.353)	0.306 (0.190)	0.257 (0.289)	0.058 (0.807)	0.235 (0.318)	0.252 (0.283)	-0.141 (0.553)	-0.119 (0.617)	0.259 (0.271)	-0.019 (0.937)	-0.023 (0.924)	0.094 (0.694)	0.043 (0.856)	-0.087 (0.716)	0.125 (0.599)	0.134 (0.573)	-0.192 (0.431)	0.196 (0.503)	-0.096 (0.688)	0.094 (0.703)	0.126 (0.607)	-0.156 (0.511)	-0.089 (0.717)	0.069 (0.780)	-0.026 (0.916)	-0.107 (0.653)
	Clostridium	0.069 (0.772)	-0.158 (0.506)	-0.018 (0.941)	-0.03 (0.901)	-0.493 (0.027)	-0.621 (0.003)	-0.031 (0.897)	-0.003 (0.990)	-0.126 (0.596)	-0.251 (0.287)	-0.043 (0.857)	0.085 (0.721)	0.017 (0.944)	-0.085 (0.723)	-0.669 (0.001)	-0.075 (0.752)	-0.086 (0.726)	-0.517 (0.059)	0.189 (0.426)	-0.137 (0.576)	-0.271 (0.261)	0.123 (0.605)	0.096 (0.696)	0.062 (0.802)	0.088 (0.720)	0.024 (0.919)
	Allobaculum	-0.042 (0.860)	-0.32 (0.168)	-0.223 (0.358)	0.057 (0.811)	-0.403 (0.078)	-0.379 (0.099)	0.057 (0.811)	0.049 (0.838)	-0.011 (0.965)	-0.123 (0.605)	-0.105 (0.661)	0.108 (0.649)	0.078 (0.742)	-0.042 (0.860)	-0.259 (0.270)	0.035 (0.885)	0.067 (0.784)	0.093 (0.753)	0.392 (0.087)	-0.004 (0.986)	-0.157 (0.521)	0.334 (0.150)	0.309 (0.198)	0.179 (0.463)	0.393 (0.096)	0.013 (0.956)
	* data present as [correlation coefficient (p) ]
	BMI: body mass index; CDAI: Crohn's disease activity index; SES-CD: simple endoscopic score for Crohn disease; WBC: white blood cell; Hb: hemoglobin; Hct: hematocrit; PLT: blood platelet; CRP: C-reactive protein; ESR: erythrocyte sedimentation rate; ALB: albumin; PA: prealbumin; TBA: total bile acid; CG: cholyglycine; Tbil: total bilirubin; VitD: vitamin D; VitB12: vitamin B12; FolA: folic acid; …
	RBP: retinol binding protein; FFA: free fatty acids; nMTR: normolized magnetization transfer ratio
